# Supplementary material for: Hydroxytyrosol Promotes the Mitochondrial Function through Activating Mitophagy
Source: Antioxidants (Basel). 2022 Apr 30;11(5):893. doi: 10.3390/antiox11050893 (PMC9138034; doi:10.3390/antiox11050893)
Supplement: Supplementary file 1 [file antioxidants-11-00893-s001.zip]

Archive with 1 entries (1 files):
- antioxidants-1663154-supplementary.pdf
